# Supplementary material for: The Better Care Plan: a blueprint for improving America's healthcare system
Source: Health Aff Sch. 2023 Jun 20;1(1):qxad007. doi: 10.1093/haschl/qxad007 (PMC10986211; doi:10.1093/haschl/qxad007)
Supplement: qxad007_Supplementary_Data [file qxad007_Supplementary_Data.zip]

Archive with 2 entries (2 files):
- ICMJE_disclosure_clean.docx
- BetterCare Policy Group.docx
